# Supplementary material for: Efficient Synthesis of 2D Mica Nanosheets by Solvothermal and Microwave-Assisted Techniques for CO2 Capture Applications
Source: Materials (Basel). 2023 Apr 6;16(7):2921. doi: 10.3390/ma16072921 (PMC10096432; doi:10.3390/ma16072921)
Supplement: Supplementary file 1 [file materials-16-02921-s001.zip]

Archive with 1 entries (1 files):
- materials-2313187-supplementary.pdf
